# Supplementary material for: Fever-Range Hyperthermia Promotes Macrophage Polarization towards Regulatory Phenotype M2b
Source: Int J Mol Sci. 2023 Dec 17;24(24):17574. doi: 10.3390/ijms242417574 (PMC10744093; doi:10.3390/ijms242417574)
Supplement: Supplementary file 1 [file ijms-24-17574-s001.zip]

Archive with 1 entries (1 files):
- ijms-2753399-supplementary.pdf
